# Supplementary material for: Effects of prolonged aerobic exercise and training intensity on memory cognition
Source: PLoS One. 2025 Feb 26;20(2):e0294381. doi: 10.1371/journal.pone.0294381 (PMC11864540; doi:10.1371/journal.pone.0294381)
Supplement: S1 Data — This file contains the raw data collected during the study, including cognitive test scores, exercise duration, training intensity levels, and demographic information of participants. (XLSX) [file pone.0294381.s001.xls]

## Sheet: Sheet1
ID	Gender	Grade	academic performance	academic performance	Different sports specialties	Group	Intensity	Judgment (Recognition)1	Fill in the Blanks (Reproduction)1	Multiple Choice (Reasoning)1	Retelling (Reproduction)1	Judgment (Recognition)2	Fill in the Blanks (Reproduction)2	Multiple Choice (Reasoning)2	Retelling (Reproduction)2
		2	110	2.44	1	1	1	10	10	10	0	24	4	0	2
		2	127	2.7	1	1	1	28	14	5	4	30	22	5	7
		2	110	2.5	1	1	1	16	14	10	3	30	14	10	4
		2	123	2.53	1	1	1	32	14	5	2	36	22	0	6
		2	98	3.01	1	1	1	32	22	15	5	36	22	10	9
		2	112	3.26	1	1	1	34	22	15	4	32	18	10	4
		2	105	4.08	1	1	1	32	18	15	2	32	16	0	5
		2	102	3.38	1	1	1	14	16	15	5	32	10	10	6
		2	115	3.59	1	1	1	10	26	15	2	36	22	15	8
		2	123	3.52	1	1	1	22	12	5	2	34	16	5	3
		2	110	2.76	1	1	1	26	18	5	5	36	16	15	3
		2	106	3.71	1	1	1	34	16	5	2	30	8	5	3
		2	117	3.6	1	1	1	26	14	0	1	30	18	5	6
		2	113	3.4	1	1	1	32	22	10	2	32	14	10	2
		2	108	3	1	1	1	30	18	15	6	22	18	10	6
		2	126	3.11	1	1	1	12	14	10	3	22	2	5	0
		2	112	3.46	1	1	1	12	18	10	4	32	14	10	6
		2	122	3.06	1	1	1	26	18	5	2	30	10	5	2
		2	115	2.58	1	1	1	26	8	10	1	26	8	5	3
		2	103	4.01	1	1	1	16	16	15	3	30	14	0	4
		2	118	2.8	1	2	1	28	14	15	3	28	20	0	7
		2	105	3.51	1	2	1	10	16	15	4	26	20	5	1
		2	97	2.4	1	2	1	30	14	5	3	32	14	5	3
		2	116	3	1	2	1	34	10	5	3	16	12	0	0
		2	114	2.26	1	2	1	24	20	10	7	30	22	5	4
		2	118	2.9	1	2	1	34	16	10	4	34	24	5	7
		2	102	2.95	1	2	1	28	20	10	4	28	20	10	5
		2	114	2.93	1	2	1	10	20	0	3	24	22	5	2
		2	110	2.93	1	1	1	16	22	5	1	28	16	15	4
		2	111	2.62	1	1	1	30	24	5	4	28	22	10	4
		2	132	2.77	1	1	1	28	20	10	5	28	18	10	3
		2	105	3.33	1	1	1	22	14	0	5	26	14	10	9
		2	121	3.24	1	1	1	28	26	10	9	34	20	10	6
		2	106	3.89	1	1	1	26	14	10	7	22	20	10	3
		2	130	2.86	1	1	1	28	18	5	2	32	16	10	6
		2	120	3.4	1	1	1	24	20	10	5	30	18	10	3
		2	128	3.79	1	1	1	34	24	10	11	26	22	5	9
		2	107	3.03	1	1	1	26	20	10	3	32	12	10	0
		2	120	3.36	1	1	1	32	14	10	8	28	16	5	6
		2	117	3.52	1	1	1	28	16	5	8	28	10	10	2
		2	116	2.02	1	1	1	30	20	15	5	28	14	10	5
		2	119	3.09	1	1	1	24	20	5	8	30	18	5	2
		2	117	3.56	1	1	1	32	16	15	1	30	18	5	7
		2	112	3.02	1	1	1	24	16	15	1	28	10	10	4
		2	110	3.37	1	1	1	34	22	10	1	30	20	0	8
		2	114	3.4	1	1	1	32	20	15	3	30	14	5	5
		1	112	2.8	1	1	1	14	28	10	4	16	28	5	6
		1	100	2.5	1	1	1	28	10	15	7	30	16	10	2
		1	108	2.8	1	1	1	26	18	15	8	30	14	10	3
		1	116	2.6	1	1	1	12	20	10	10	18	20	10	11
		1	112	2.05	1	1	1	26	24	15	8	30	18	15	5
		1	99	2.1	1	1	1	30	18	15	3	34	24	10	5
		1	116	1.5	1	1	1	36	22	10	7	34	26	10	9
		1	123	2	1	1	1	30	20	10	3	34	26	10	9
		1	112	2	1	1	1	30	22	10	7	34	26	5	5
		1	123	3.08	1	1	1	14	20	15	4	16	18	5	7
		1	109	3	1	1	1	26	10	5	0	30	14	10	4
		1	100.5	3.3	1	2	1	36	18	10	2	32	22	5	5
		1	112	3.4	1	2	1	28	22	10	6	26	22	0	6
		1	100	3	1	2	1	32	22	10	4	30	14	10	5
		1	120	3	1	2	1	12	10	10	3	16	18	10	4
		1	116	3	1	2	1	38	30	15	8	38	28	10	9
		1	116	3.46	1	2	1	36	30	15	4	30	26	15	6
		1	127	3.5	1	2	1	32	14	10	8	28	20	10	8
		1	100		1	2	1	32	16	10	1	24	18	5	6
		2	121	3.1	1	2	1	16	24	10	4	26	22	5	8
		2	105	2.95	1	2	1	24	26	15	4	30	18	10	3
		2	109	2.48	1	2	1	30	16	10	3	32	14	5	5
		2	112	3.1	1	2	1	30	22	10	8	32	16	10	8
		2	112	3.58	1	2	1	28	18	5	7	32	20	15	6
		2	121	3.08	1	2	1	32	20	10	2	32	16	5	8
		2	112	2.91	1	2	1	30	16	10	2	32	16	5	8
		2	112	2.98	1	2	1	30	20	15	9	34	20	0	8
		2	99	2.91	1	2	1	12	18	5	2	26	16	5	6
		2	115	2.52	1	2	1	32	20	15	6	32	20	5	9
		2	105	3.42	1	2	1	28	26	10	6	30	20	10	12
		2	118	2.76	1	2	1	32	20	10	10	28	20	5	6
		2	98	2	1	2	1	28	8	15	11	28	20	10	8
		2	116	3.14	1	2	1	28	22	10	11	28	16	5	6
		2	116	2.9	1	2	1	12	16	10	8	20	20	10	9
		2	110	3.19	1	2	1	34	18	10	4	32	16	10	6
		2	100	2	1	1	1	32	20	15	4	28	18	0	9
		2	99	2	1	1	1	34	16	10	4	34	22	5	8
		2	105	2.57	1	1	1	28	18	5	4	30	16	0	9
		2	121	2.97	1	1	1	26	24	15	11	34	22	10	6
		2	100	2.17	1	1	1	30	18	15	6	34	16	5	8
		2	120	2.8	1	1	1	14	28	10	4	20	16	10	6
		2	120	2.79	1	1	1	14	26	10	7	20	18	10	8
		2	117	3.05	1	1	1	26	20	10	10	34	12	0	8
		2	110	3.2	1	1	1	14	18	10	9	18	14	10	8
		2	120	2.1	1	1	1	16	24	10	8	32	22	5	5
		1	101	1.55	1	1	1	10	18	5	8	18	16	5	9
		1	110	1.8	1	1	1	16	20	10	3	20	14	5	11
		1	101	2.02	1	1	1	16	18	15	7	18	16	5	6
		1	109	3.5	1	1	1	38	22	10	12	36	16	5	3
		1	98	2.1	1	1	1	36	24	10	8	32	20	10	7
		1	118	2	1	1	1	32	24	15	9	26	14	5	5
		1	108	3.8	1	1	1	26	20	10	8	32	16	5	6
		1	122	3.2	1	1	1	10	20	10	2	18	18	5	3
		1	106	2.7	1	1	1	14	24	15	2	30	18	10	6
		1	92	3	1	1	1	14	18	15	9	18	16	0	11
		1	114	2.6	1	1	1	30	18	10	4	28	20	10	6
		1	112	3	1	1	1	30	22	15	6	32	14	10	8
		1	121	3	1	1	1	36	20	10	12	34	20	0	6
		1	118	3	1	1	1	28	12	10	1	26	18	5	2
		1	95	1.7	1	1	1	24	8	10	0	22	20	0	2
		1	110	2.5	1	1	1	30	18	10	2	30	20	5	7
		1	111	2.3	1	1	1	24	18	10	3	26	20	0	7
		1	114	3	1	1	1	30	16	5	5	24	14	10	5
		1	108	2.1	1	1	1	30	26	5	0	26	24	10	4
		1	121	3	1	1	1	16	24	5	5	18	28	5	8
		1	102	2.76	1	1	1	16	22	5	6	18	16	5	6
		1	113	3.5	1	1	1	12	14	5	2	10	12	10	8
		1	118	3.6	1	1	1	26	16	10	9	36	18	10	9
		1	90	3.36	1	1	1	32	24	10	4	32	16	10	8
		1	124	3.3	1	1	1	32	16	10	5	26	16	0	6
		1	114	3.3	1	1	1	36	14	15	5	30	14	10	8
		1	104	3.35	1	1	1	22	14	10	5	30	20	5	8
		1	104	3.16	1	1	1	14	24	15	8	30	18	15	11
		1	106	2.5	1	1	1	28	18	15	4	24	22	5	6
		1	110	2.5	1	1	1	32	28	10	9	34	16	5	8
		1	111	2.9	1	1	1	30	22	5	6	24	12	0	3
		1	忘了	3.2	1	2	1	28	28	15	2	34	22	10	8
		1	102	2	1	2	1	36	22	15	3	34	18	5	11
		2	123	3.64	1	2	1	30	16	10	8	32	22	10	8
		2			1	2	1	24	20	5	2	30	18	10	3
		2			1	2	1	8	10	5	0	16	12	5	3
		2	120	2.2	1	2	1	22	8	5	0	30	12	5	3
		2	109	1.89	1	2	1	24	18	10	0	26	6	0	2
		2	113	3.16	1	2	1	26	20	10	11	36	16	5	8
		2	120	3.13	1	2	1	28	24	10	7	32	18	10	6
		2	112	1.75	1	2	1	32	20	10	6	30	18	0	6
		2	105	2.62	1	2	1	34	18	15	5	28	16	5	6
		2	110		1	2	1	14	16	10	4	20	10	5	3
		2	107	3.11	1	2	1	30	20	15	9	26	18	10	4
		2	120	1.5	1	2	1	34	20	5	0	20	12	10	4
		2	120	2.53	1	2	1	32	22	10	9	30	16	0	6
		2	120	3.15	1	2	1	14	18	10	3	16	22	5	3
		2	120	3.07	1	2	1	34	18	15	4	28	22	0	6
		2	121	3.89	1	2	1	30	22	15	7	28	18	10	9
		2	133	2.7	1	2	1	12	20	10	7	16	24	15	9
		2	117		1	2	1	34	18	15	7	32	14	5	6
		2	120	3.04	1	2	1	30	18	10	9	30	20	10	5
		2	117	2.86	1	2	1	26	16	10	3	28	14	10	7
		2			1	2	1	30	22	10	2	30	20	15	7
		2	108		1	2	1	28	16	10	9	26	16	5	9
		2	105	3.01	1	2	1	32	20	10	5	32	6	5	5
		2	120	3.1	1	2	1	32	20	15	3	26	8	10	5
		2			1	2	1	32	14	10	3	26	10	0	3
		2	80	1.77	1	2	1	26	8	5	3	22	16	10	6
		2	109	2.36	1	2	1	30	20	5	2	32	12	5	6
		2	104	2	1	2	1	36	20	10	2	28	18	5	9
		2	108	3.7	1	1	3	12	14	0	0	34	18	15	0
		2	121	2.54	1	1	3	30	6	15	2	28	14	5	0
		2	111	3.94	1	1	3	10	12	0	0	36	18	15	1
		2	110	3.62	1	1	3	16	22	5	2	32	12	5	1
		2	111	3.4	1	1	3	16	26	15	0	28	14	5	0
		2	110	2.9	1	1	3	30	22	15	1	24	16	10	3
		2	105	3.52	1	1	3	14	18	5	9	28	12	0	6
		2	117	2.99	1	1	3	30	24	10	6	30	22	15	6
		2	114	2.74	1	1	3	32	10	10	12	32	26	10	4
		2	110	2.5	1	1	3	20	6	5	0	30	12	10	0
		2	115	2.42	1	1	3	16	10	15	0	22	12	5	3
		2	121	2.27	1	1	3	10	12	15	0	16	12	5	2
		2	110	3.05	1	1	3	14	6	0	0	12	10	10	0
		2	110	3	1	1	3	14	22	5	0	16	12	10	0
		2	115	3	1	1	3	30	22	15	1	24	12	10	3
		2	115	2.38	1	1	3	38	24	15	2	28	14	10	3
		2	109	3.46	1	1	3	32	12	10	4	30	14	5	4
		2	101	3.22	1	1	3	24	18	10	0	30	22	15	0
		1	102		1	1	3	36	26	10	6	32	20	10	6
		1	97		1	1	3	34	20	5	3	36	20	5	6
		1	97	3	1	1	3	14	20	10	5	22	18	10	5
		1	105	3.08	1	1	3	36	26	15	5	34	26	10	8
		1	98	3	1	1	3	14	14	5	6	26	18	5	9
		1	120	3	1	1	3	12	20	10	7	28	20	5	11
		1	101	2	1	1	3	16	16	5	3	34	14	5	5
		1	119		1	1	3	24	14	10	4	34	28	10	6
		1	108		1	1	3	16	20	10	1	32	16	5	2
		1	112		1	1	3	26	4	15	0	32	12	10	6
		1	92	2.5	1	1	3	34	20	15	1	34	22	10	3
		1	88	3.1	1	1	3	40	28	15	6	32	30	10	9
		1	111		1	1	3	24	16	10	10	30	28	10	7
		1	109	2.5	1	1	3	32	16	10	10	26	18	5	6
		1	114	2.8	1	1	3	22	4	5	2	22	2	10	4
		1	120	3	1	1	3	32	22	10	5	26	20	0	8
		1	114	3.6	1	1	3	28	20	10	7	26	14	5	7
		1	96		1	1	3	22	16	15	2	30	20	10	4
		1	111	3.5	1	1	3	28	22	15	4	36	18	5	8
		1	90		1	1	3	38	26	15	7	34	30	10	6
		1			1	1	3	14	14	5	2	16	12	5	2
		1	110		1	1	3	30	10	5	3	28	10	5	4
		1	118		1	1	3	30	18	5	8	30	14	5	5
		2	109	3.19	1	2	3	28	14	5	4	36	24	5	3
		2	118	2.7	1	2	3	28	20	15	5	24	20	5	11
		2	111	3.3	1	2	3	28	20	5	6	36	22	5	6
		2	98	2.4	1	2	3	26	16	10	6	26	24	15	5
		2	98	2.68	1	2	3	24	18	15	9	24	14	0	5
		2	110	2.98	1	2	3	30	16	10	8	32	20	15	6
		2	110	2.5	1	2	3	28	20	5	8	34	24	10	6
		2	112	3.24	1	2	3	14	16	10	7	30	24	10	6
		2	121.5	3.63	1	2	3	38	26	15	13	32	20	5	6
		2	99	2.57	1	2	3	30	14	5	5	34	22	5	9
		2	116	3.15	1	2	3	26	12	5	3	32	22	5	3
		2	117	4.35	1	2	3	16	20	15	2	32	24	5	3
		2	109		1	2	3	36	20	15	5	32	18	10	0
		2	96	2.85	1	2	3	30	16	15	0	28	18	10	3
		2	110	3.6	1	2	3	26	16	15	4	30	14	0	3
		2	100	2.4	1	2	3	16	18	10	0	24	18	0	0
		2			1	2	3	12	18	10	0	28	14	0	0
		2	120	3.12	1	2	3	12	22	15	9	34	30	15	5
		2	114	3.02	1	2	3	32	24	10	7	30	22	15	10
		2	117	3.26	1	2	3	16	28	15	8	34	28	15	3
		2	125	2.6	1	2	3	36	22	15	9	30	16	5	3
		2	110	3.4	1	2	3	26	6	10	0	28	14	10	4
		2	120	3.02	1	2	3	8	2	10	0	26	8	0	0
		2	119	1.72	1	2	3	36	24	10	3	32	22	10	3
		2	121	2.7	1	2	3	32	24	10	5	36	26	15	0
		2	106	3.1	1	2	3	34	24	10	2	36	26	15	0
		2	116	3.02	1	2	3	34	20	10	7	34	28	10	12
		2	113	2.62	1	2	3	10	20	10	0	34	28	10	0
		2	108	2.9	1	2	3	30	16	15	3	36	22	5	3
		2	132	3.96	1	2	3	30	22	10	3	34	20	10	9
		2	139	3	1	2	3	12	28	15	8	32	26	0	6
		2	122	3.14	1	2	3	34	30	15	10	34	24	0	5
		2	120	3.6	1	2	3	28	16	10	2	30	28	10	7
		2	109	3.26	1	2	3	26	14	15	6	24	28	15	6
		2	105	2.75	1	2	3	34	26	15	7	32	28	5	10
		2	120	2.63	1	2	3	12	16	10	0	16	14	10	0
		2	121	3.54	1	2	3	28	18	10	7	30	18	15	5
		2	115	3.42	1	2	3	26	16	15	5	32	8	10	3
		2	106	3.43	1	2	3	26	20	10	4	32	28	10	6
		2	121	2.94	1	2	3	12	14	5	0	18	16	5	3
		2	118	3.6	1	2	3	26	24	10	5	28	18	10	3
		2	115	3	1	2	3	32	20	15	2	30	26	10	6
		2	111	3.97	1	2	3	34	20	10	8	30	30	10	13
		2	112	3.46	1	2	3	12	16	10	0	14	18	5	0
		2	95	3.31	1	2	3	12	14	10	2	18	14	5	0
		2	118	3.58	1	2	3	12	16	5	4	28	10	5	3
		2	128	3.2	1	2	3	26	18	10	0	26	14	15	0
		2	110	3.2	1	2	3	12	16	10	0	18	14	5	0
		2	126	4.05	1	2	3	14	16	10	1	28	28	5	8
		2	117		1	2	3	30	18	10	9	30	14	5	9
		2	127	2.7	1	2	3	18	12	5	4	30	20	10	3
		2	120		1	2	3	24	20	5	6	30	14	5	9
		2	114	2	1	2	3	14	18	5	2	16	18	10	0
		2	100	3.05	1	2	3	26	20	5	0	30	18	5	4
		2	115	2.15	1	2	3	28	18	5	0	28	14	5	6
		2	111	3.85	1	2	3	24	22	5	6	30	16	5	6
		2	122	3.25	1	2	3	28	22	10	6	30	16	5	5
		2	108	3.01	1	2	3	32	28	10	3	30	18	10	6
		2	105	3	1	2	3	36	24	15	3	30	20	0	5
		2	85	3.26	1	2	3	32	22	10	1	36	24	10	6
		2	125	2.69	1	2	3	28	22	15	2	32	28	10	6
		2	124	3.34	1	2	3	28	12	15	4	36	18	0	6
		2	105	3.06	1	2	3	26	12	5	2	26	6	0	4
		2	112	2.72	1	2	3	24	14	10	10	34	18	15	5
		2	120	3.3	1	2	3	34	22	10	3	34	16	0	6
		2	106	3.2	1	2	3	24	18	15	8	34	20	5	9
		2	110	3.27	1	2	3	22	20	15	7	32	18	10	8
		2	116	3.61	1	2	3	32	24	15	7	30	20	0	7
		2	117	2.81	1	2	3	30	18	15	2	32	22	5	6
		2	115	2.75	1	2	3	38	20	5	7	32	18	15	5
		2	117	3.49	1	2	3	28	18	15	3	32	16	5	7
		2	118	3.25	1	2	3	30	22	10	4	34	14	10	7
		2	115	3.1	1	2	3	14	20	10	3	18	18	5	6
		2	120	3.14	1	2	3	12	20	10	6	16	18	5	9
		2	121	2.49	1	2	3	8	12	10	3	16	18	15	3
		2	124	2.62	1	2	3	6	12	5	6	14	20	10	9
		2	100	2	1	2	3	32	16	10	5	28	18	10	7
		2	125	3.2	1	2	3	32	26	15	5	32	16	0	6
		2	108	2.73	1	2	3	6	16	10	8	10	16	5	8
		2	122	3.39	1	2	3	22	24	15	5	26	20	5	5
		2	120	3.29	1	2	3	28	26	15	8	26	20	5	5
		1	122	1.6	1	1	2	14	16	10	7	28	22	0	5
		1	99	3.2	1	1	2	34	28	5	5	32	18	15	10
		1	125	3.27	1	1	2	32	16	10	3	26	22	10	5
		1	100	2.5	1	1	2	32	18	10	2	24	12	5	7
		1	127	3.2	1	1	2	28	22	15	11	30	20	10	8
		1	117	3.1	1	1	2	34	24	15	7	34	20	0	6
		1	101	3.2	1	1	2	30	16	5	6	22	16	5	5
		1	115	3.1	1	1	2	28	28	15	11	28	24	5	9
		1	109	3.2	1	1	2	32	22	10	9	34	20	5	10
		1	98	2.5	1	1	2	30	22	10	5	26	16	10	3
		1	119	2.9	1	1	2	12	20	10	7	34	14	10	8
		1	100	3.49	1	1	2	32	12	10	2	32	22	10	9
		1	100	2	1	1	2	32	24	10	1	36	20	5	6
		1	125	3.2	1	1	2	14	24	10	7	34	18	10	7
		1	109	3.8	1	1	2	32	14	10	6	34	16	10	5
		1	108	3.48	1	1	2	12	24	15	5	32	20	5	10
		1	114	2.4	1	1	2	26	22	15	9	32	22	15	11
		1	130	3.2	1	1	2	28	16	10	7	28	20	10	9
		1	119	3.3	1	1	2	34	24	15	6	36	20	10	11
		1	118	3.26	1	1	2	34	26	15	9	28	22	15	5
		2	121	3.05	1	1	2	12	16	15	10	34	16	5	4
		2	114	2.89	1	1	2	12	22	10	0	32	16	5	5
		2	100	3.64	1	1	2	26	12	5	3	34	22	5	6
		2	115	3.6	1	1	2	18	18	15	3	26	20	5	4
		2	85	1.7	1	1	2	14	14	10	1	32	16	10	3
		2	112	2.98	1	1	2	24	10	10	5	26	20	5	7
		2	110	3.48	1	1	2	30	14	5	3	26	18	5	8
		2	118	3.25	1	1	2	8	10	10	5	30	18	10	6
		2	118	3.42	1	1	2	30	22	15	10	28	12	10	4
		2	115	2.71	1	1	2	28	20	10	7	24	10	15	3
		2	114	2.99	1	1	2	30	24	15	6	28	18	15	5
		2	115	3.5	1	1	2	32	18	15	7	26	20	10	3
		2	105	2.3	1	1	2	26	20	10	1	28	20	5	3
		2	105	3.29	1	1	2	22	20	10	2	34	20	0	4
		2	101	2.94	1	1	2	32	20	10	5	32	18	5	7
		2	117	3.53	1	1	2	34	20	10	3	30	18	10	5
		2	121	3.2	1	1	2	28	12	5	6	34	20	10	10
		2	110	3	1	1	2	26	12	5	8	32	20	5	4
		2	110	3.34	1	1	2	30	18	10	1	30	20	10	6
		2	108	2.77	1	1	2	36	14	10	7	32	18	10	3
		2	100	2.68	1	1	2	30	14	15	1	32	18	0	7
		2	108	3.59	1	1	2	32	14	15	8	26	22	5	6
		2	92	3.46	1	1	2	18	10	5	2	32	12	10	6
		2	109	3.16	1	1	2	28	26	15	10	32	22	5	6
		2	105	1.9	1	1	2	28	16	5	6	22	16	5	3
		2	110	2.97	1	1	2	26	20	10	2	30	18	10	5
		2	110	3	1	1	2	26	20	10	2	28	20	5	8
		2	120	2.8	1	1	2	24	20	10	2	24	12	10	2
		2	86	3.22	1	1	2	36	24	10	7	30	18	10	10
		2	100	2.8	1	1	2	28	20	10	4	30	18	5	3
		2	120	3.5	1	1	2	38	14	10	5	32	22	10	5
		2	117	2.96	1	1	2	28	20	10	3	28	18	5	4
		2	116	2.83	1	1	2	28	12	10	4	28	16	10	7
		2	105	2.83	1	1	2	30	24	15	2	34	22	10	0
		2	120	3.3	1	1	2	28	18	10	5	30	24	15	9
		2	110	4.27	1	1	2	30	24	15	4	32	18	15	5
		2	98	3.01	1	1	2	16	18	5	3	30	16	15	9
		2	80	2.01	1	1	2	26	20	15	2	30	18	15	3
		2	103	3.2	1	1	2	14	28	15	5	30	20	15	5
		2	110	2.8	1	1	2	28	26	15	7	28	20	15	5
		2	120	1.5	1	1	2	28	18	5	2	36	18	15	6
		2	110	3.1	1	1	2	28	14	5	5	30	18	15	6
		2	113	3.23	1	1	2	24	24	10	3	28	22	10	5
		2	120	3.35	1	1	2	30	22	15	4	30	14	10	8
		2	112	3.27	1	1	2	28	22	10	4	32	20	10	9
		2	120	3.2	1	1	2	30	22	10	5	32	18	15	5
		2	98	3.64	1	1	2	34	24	15	4	30	22	10	9
		2	116	2.3	1	1	2	32	26	15	10	34	26	10	6
		2	120	2.5	1	1	2	30	18	5	0	34	20	5	0
		2	115	3.61	1	1	2	26	18	10	5	32	20	10	5
		2	109	3.4	1	1	2	26	24	10	5	28	22	10	9
		2	125	4.1	1	1	2	28	20	15	6	32	16	10	8
		2	115	3.5	1	1	2	28	26	10	9	32	22	10	9
		2	89	3.03	1	1	2	16	4	0	2	14	6	5	0
		2	110	2.8	1	1	2	26	4	0	0	12	6	0	0
		2	110	2.5	1	2	2	32	18	10	5	24	14	5	2
		2	109	3.15	1	2	2	34	18	15	9	30	18	0	5
		2	100	2.35	1	2	2	24	14	10	5	20	12	0	5
		2	110	1.75	1	2	2	26	16	5	3	28	16	0	2
		2	123	3.89	1	2	2	32	24	15	5	30	24	10	9
		2	112	3.54	1	2	2	32	18	10	3	30	16	10	5
		2	112	3.13	1	2	2	28	18	5	2	30	16	0	3
		2	93	3.53	1	2	2	28	18	15	6	36	20	10	8
		2	112	3.22	1	2	2	34	24	10	2	32	16	0	8
		2	120	3.3	1	2	2	14	24	5	2	20	22	10	8
		2	91	3.42	1	2	2	10	18	10	5	16	18	10	8
		2	109	3.04	1	2	2	28	18	10	4	26	16	5	5
		2	125	2.53	1	2	2	12	18	15	6	32	20	10	5
		2	109	2.62	1	2	2	32	26	10	6	30	16	0	11
		2	99	3.13	1	2	2	38	16	5	9	30	18	5	9
		2			1	2	2	32	18	10	2	32	12	10	0
		2	116	2.96	1	2	2	32	22	10	4	32	20	5	5
		2	112	2.5	1	2	2	30	14	5	5	32	18	10	6
		2	110	3.4	1	2	2	28	16	10	5	26	16	5	2
		2	110	2.3	1	2	2	18	24	15	3	20	8	0	2
		2	121	2.98	1	2	2	14	10	15	0	28	16	15	5
		2	101	3.45	1	2	2	34	20	15	2	30	24	15	7
		2	128	3.1	1	2	2	28	18	10	5	28	16	5	5
		2	103	3.92	1	2	2	30	28	5	0	32	22	10	8
		2	114	3.65	1	2	2	12	16	15	6	30	12	5	5
		2	109	2.53	1	2	2	16	16	15	5	26	14	0	3
		2	114	3.6	1	2	2	32	12	10	2	30	18	10	8
		2	96	3.14	1	2	2	26	14	5	1	26	18	5	8
		2	102	1.8	1	2	2	20	6	10	0	24	12	10	0
		2	96	2.4	1	2	2	12	18	5	0	24	10	0	0
		2	102	2.27	1	2	2	30	14	5	3	30	10	10	6
		2	118	1.8	1	2	2	30	20	10	4	28	4	10	3
		2	106	2.01	1	2	2	30	2	10	0	30	10	10	7
		2	91	3.76	1	2	2	32	20	10	0	28	18	10	5
		2	102	2.99	1	2	2	8	8	15	0	28	18	0	3
		2	109	3.52	1	2	2	14	20	10	6	18	16	10	9
		2	103	2.95	1	2	2	32	20	5	7	24	16	5	6
		2	107	3.23	1	2	2	10	18	15	0	6	6	5	0
		2	112	3.74	1	2	2	24	22	15	0	26	14	5	4
		2	103	2.68	1	2	2	26	14	10	6	30	14	5	9
		2	108	2.98	1	2	2	20	8	10	2	34	14	10	3
		2	88	3.13	1	2	2	16	14	10	5	26	18	5	4
		2	99	3.2	1	2	2	14	10	10	0	30	20	5	6
		2	111	2.83	1	2	2	34	18	10	5	30	18	10	8
		2	115	2.1	1	2	2	34	20	10	2	28	12	5	3
		2	102	2.58	1	2	2	30	18	10	4	28	20	5	9
		2	120	3.51	1	2	2	30	24	10	7	34	22	5	8
		2	112	2.23	1	2	2	28	20	10	3	26	22	5	6
		2	110	3.23	1	2	2	32	22	15	7	28	18	5	9
		2	115	2.1	1	2	2	26	16	5	0	24	10	5	1
		2	110	2.34	1	2	2	26	20	15	3	24	16	10	6
		2	89	3.2	1	2	2	30	14	0	3	30	20	10	5
		2	106	2	1	2	2	32	22	10	3	26	20	5	3
		2	120	3.2	1	2	2	30	18	10	3	26	16	10	4
		2	110	2.4	1	2	2	30	24	15	3	26	20	5	4
		2	111	2.22	1	2	2	36	18	15	6	28	26	10	9
		2	118	3	1	2	2	34	22	15	5	32	18	5	8
		2	127	2.96	1	2	2	30	22	10	7	34	20	5	8
		2	101	3.8	1	2	2	30	20	10	9	34	20	5	8
		2	116	3.18	1	2	2	32	20	10	3	28	22	5	6
		2	102	3.11	1	2	2	30	12	10	3	32	22	5	3
		2	126	2.33	1	2	2	30	24	10	2	26	22	0	4
		2	87	1.45	1	2	2	26	22	10	2	26	20	5	7
		2	120	2.82	1	2	2	28	14	5	6	30	12	10	4
		2	119	2.42	1	2	2	16	22	10	3	16	26	5	4
		2	100	2.47	1	2	2	32	18	5	8	30	22	5	8
		2	120	2.66	1	2	2	30	22	10	3	30	26	5	7
		2	116	2.46	1	2	2	32	20	5	2	30	22	5	6
		2	116	3.21	1	2	2	14	24	10	9	18	20	10	6
		2	106	2.53	1	2	2	34	12	10	8	28	16	5	6
		2	123	2.79	1	2	2	32	20	10	5	28	20	0	6
		2	110	3.14	1	2	2	30	16	10	10	32	12	5	5
		2	93	3.32	1	2	2	28	26	15	6	28	18	5	5
		2	100	2.4	1	2	2	32	16	10	2	26	18	5	3
		2	117	1.8	1	2	2	28	26	10	4	30	12	15	5
		2	107	2.3	1	2	2	12	20	15	5	18	22	10	11
		2	110	2.08	1	2	2	32	16	15	5	28	16	5	5
		2	102	3.02	1	2	2	12	16	15	2	16	22	0	9
		2	110	2.67	1	2	2	12	20	15	9	18	22	10	8
		2	110	1.75	1	2	2	28	22	15	4	28	18	0	7
		2	97	2.7	1	2	2	30	16	15	5	30	16	5	5
		2	100	3.49	1	2	2	32	16	15	9	26	18	10	11
		2	90	1.83	1	2	2	16	24	10	2	28	26	10	3
		2	112	1.84	1	2	2	12	18	0	4	34	20	10	3
		2	118	1.82	1	2	2	28	18	10	6	26	28	15	2
		2	100	2.39	1	2	2	34	26	10	2	28	26	5	8
		1	137	4	3	2	2	14	18	5	3	20	18	10	5
		1	110		3	2	2	34	24	15	2	32	16	10	5
		1	120		3	2	2	32	20	15	5	30	16	10	3
		1	120	4	3	2	2	26	18	15	3	32	20	10	8
		1	110	4	3	2	2	14	16	15	3	18	16	10	5
		1	92	2.9	3	2	2	12	20	15	5	18	20	0	5
		1	106		3	2	2	14	18	15	3	20	20	10	2
		1	112	4.2	3	2	2	14	22	5	4	30	16	5	6
		1	105	2.9	3	2	2	14	16	10	3	16	16	5	5
		1	103	2.7	3	2	2	34	18	10	5	34	18	5	5
		1	103		3	1	2	32	16	10	4	30	10	5	6
		1	110		3	1	2	38	26	5	7	32	16	10	5
		1	119		3	1	2	12	26	15	7	28	20	5	5
		1	100		3	1	2	32	12	5	1	24	8	0	3
		1	115		3	1	2	26	20	10	3	26	16	5	3
		1	107		3	1	2	28	20	5	0	26	16	10	0
		1	108		3	1	2	20	24	15	4	32	20	10	8
		1	111		3	1	2	14	28	15	8	40	28	5	12
		1	117		3	1	2	34	20	10	5	36	18	10	6
		1	108		3	1	2	28	16	10	9	24	12	10	8
		1	125		3	1	2	28	18	10	6	34	22	10	6
		1	129		3	1	2	30	18	5	7	32	14	5	8
		1	99		3	1	2	32	20	10	5	30	20	10	9
		1	115		3	1	2	34	26	15	6	32	20	10	8
		1	129		3	1	2	12	10	5	2	24	10	0	2
		1	103	2.795	3	1	2	16	16	5	7	30	28	15	2
		1	127	2.81	3	1	2	14	14	10	7	36	14	5	7
		1	115		3	1	2	28	16	5	2	28	16	10	3
		1	123		3	1	2	14	24	15	9	30	20	5	6
		1	121		3	1	2	16	8	10	8	32	22	10	5
		1	119		3	1	2	34	12	10	2	32	22	5	7
		1	125	3.01	3	1	2	26	16	10	5	30	18	10	8
		1	105	3.41	3	1	2	30	18	10	4	30	18	10	2
		1	106	3.75	3	1	2	34	16	10	2	34	22	10	6
		1	115	2.5	3	1	2	30	18	5	4	24	16	10	5
		1	110	3.15	3	1	2	32	14	10	4	28	12	10	3
		1	126		3	1	2	14	20	15	4	28	24	10	9
		1	115	2	3	1	2	32	26	5	0	30	20	5	4
		1	121	3.2	2	1	2	28	22	15	13	38	22	5	9
		1	114		2	1	2	34	16	10	9	24	12	10	6
		1	114		2	1	2	10	22	15	9	28	22	5	8
		1	112	2.7	2	1	2	14	22	10	6	34	22	5	3
		1	115	2.7	2	1	2	32	22	10	9	30	18	5	8
		1	112		2	1	2	26	20	15	9	30	22	10	11
		1	126		2	1	2	26	20	5	5	28	22	10	6
		1	117	3.1	2	1	2	14	26	5	10	32	20	0	7
		1	97		2	1	2	32	24	5	4	34	18	10	5
		1	110	3.5	2	1	2	34	22	15	8	28	18	10	3
		1	127	2.6	2	1	2	38	26	10	6	28	18	0	9
		1	115	2.7	2	1	2	34	22	10	9	32	16	10	6
		1	112		2	1	2	34	24	10	6	34	26	5	7
		1	113	2.9	2	1	2	26	22	5	9	34	26	5	9
		1	110		2	1	2	28	12	10	9	18	18	10	9
		1	108	3.4	2	1	2	30	26	15	7	26	22	5	8
		1	116	3.2	2	1	2	34	24	15	8	26	22	5	8
		1	127	3	2	1	2	36	26	15	11	26	22	15	11
		1	97	3.3	2	1	2	28	18	5	4	26	20	5	7
		1	128	2.6	2	1	2	34	24	15	5	36	26	5	6
		1	105		2	1	2	24	20	10	7	26	16	5	8
		1	114		2	1	2	22	22	15	6	26	20	15	9
		1	121	3	2	1	2	34	26	15	5	30	22	5	9
		1	119		2	1	2	38	18	10	3	28	16	5	6
		1	110		2	1	2	34	18	15	7	26	22	10	5
		1	101	3	2	1	2	32	20	10	5	30	22	5	3
		1	112	4	2	1	2	32	22	10	7	32	18	10	9
		1	117		2	1	2	32	16	10	6	30	18	15	7
		1	115		2	1	2	22	16	10	6	32	24	5	7
		1			2	1	2	32	20	10	11	30	20	10	7
		1	117	3.05	2	1	2	16	8	5	8	24	20	0	6
		1	109	3.1	2	1	2	32	26	10	12	34	18	10	11
		1	128		2	1	2	34	28	10	13	32	20	10	6
		1	111		2	1	2	30	20	5	10	34	20	15	10
		1	116		2	1	2	36	18	15	11	30	24	5	8
		1	120	3.58	2	1	2	26	20	10	7	32	20	15	9
		1	116	3.4	2	1	2	32	26	10	5	32	18	15	8
		1	110	3.2	2	1	2	34	26	15	9	34	18	5	7
		1	102		2	1	2	24	16	5	5	36	20	10	6
		1	98		2	1	2	26	10	5	2	32	18	10	3
		1	122		2	1	2	12	22	5	5	24	14	5	5
		1	123	3.5	2	1	2	34	28	10	10	32	22	10	6
		1	112	4	2	1	2	34	20	10	7	28	18	5	9
		2	99	2.39	2	1	2	16	20	15	12	26	16	10	6
		2	92	2.63	2	1	2	28	24	10	5	32	18	10	8
		2	110	1.9	2	1	2	36	26	15	6	30	12	5	6
		2	113	2.3	2	1	2	12	18	10	7	32	24	5	6
		2	106	2.95	2	1	2	26	26	10	8	32	22	10	6
		2	115	3.34	2	1	2	14	12	10	9	26	20	10	9
		2	113	1.9	2	1	2	30	24	15	8	30	22	15	5
		2	116	3.53	2	1	2	30	18	15	10	28	22	5	9
		2	118	2.82	2	1	2	38	30	10	8	36	22	5	11
		2	118	3.59	2	1	2	28	26	10	7	32	20	15	5
		2	110	2.94	2	1	2	32	20	10	4	28	20	10	7
		2	117	1.8	2	1	2	30	20	15	6	30	18	15	8
		2	124	1.89	2	1	2	38	28	10	7	36	24	0	6
		2	113	3.52	2	1	2	34	22	15	9	34	20	5	8
		2	117	3.2	2	1	2	34	22	5	7	32	18	10	8
		2	113	2.9	2	1	2	38	26	15	6	36	20	5	0
		2	114	2.74	2	1	2	32	18	10	6	32	16	5	6
		2	113	3.48	2	1	2	26	24	15	13	30	18	15	8
		2	122	2.9	2	1	2	30	16	10	6	30	18	0	8
		2	105	2.91	2	1	2	36	22	10	1	30	14	10	0
		2	115	3.22	2	1	2	36	22	10	2	30	16	10	0
		2	120	3.12	2	1	2	32	22	10	5	30	12	10	0
		2	131	3.1	2	1	2	34	28	15	13	36	22	10	1
		2	102	3.2	2	1	2	28	16	5	1	28	16	10	4
		2	112	3.43	2	2	2	30	12	10	3	32	16	5	5
		2			2	1	2	12	26	15	4	16	12	15	2
		2	109	1.3	2	2	2	28	8	5	0	28	12	5	3
		2	110	2	2	2	2	32	18	10	5	34	20	10	6
		2	121	2.7	2	2	2	32	12	10	9	26	14	0	6
		2		2.9	2	2	2	28	24	15	2	32	16	10	4
					2		2	28	16	10	3	32	16	5	9
		2		2.93	2	2	2	28	18	15	3	32	20	15	6
		2	106	3	2	2	2	34	12	5	6	26	8	5	4
		2	124	3.1	2	2	2	32	20	10	12	34	14	0	9
		2	96	3.45	2	2	2	14	24	10	6	18	18	10	6
		2	93	2.4	2	2	2	32	20	5	9	30	16	10	9
		2			2	2	2	32	22	15	4	30	18	5	6
		2		3.53	2	2	2	26	26	15	10	28	14	10	3
		2	103	2.59	2	2	2	32	18	10	4	30	14	15	6
		2	112	3.6	2	2	2	30	18	5	5	30	16	10	6
		2	115	1.5	2		2	34	22	15	4	28	22	15	2
		2	99	2.69	2	2	2	30	16	15	7	34	20	5	11
		2	111	1.35	2	2	2	12	24	10	5	30	16	10	3
		2	130	2.86	2	2	2	26	16	15	0	26	12	10	5
		2	102	3.2	2	2	2	28	20	10	3	34	22	10	5
		1	104		2	2	2	28	22	10	5	28	20	0	8
		1	129		2	2	2	28	22	15	11	38	24	15	11
		1	108		2	2	2	34	24	15	11	32	14	0	6
		1	121		2	2	2	32	12	15	9	32	20	15	6
		1	118.5		2	2	2	28	20	5	5	24	22	0	6
		1	96		2	2	2	28	22	10	10	28	20	0	8
		1	110		2	2	2	26	14	10	7	28	16	5	9
		1	109		2	2	2	30	20	15	7	30	20	10	12
		1	116		2	2	2	32	28	15	6	32	24	10	9
		1	122		2	2	2	14	20	10	11	32	22	5	8
		1	118		2	2	2	28	16	10	11	32	22	10	9
		1	113		2	2	2	34	26	15	8	16	20	5	5
		1	118		2	2	2	30	28	10	11	32	22	5	8
		1	119		2	2	2	32	24	10	5	30	20	5	5
		1	110		2	2	2	26	20	15	9	28	20	5	9
		1	124		2	2	2	30	24	10	9	32	22	10	5
		1	98		2	2	2	26	22	10	10	34	20	5	8
		1	114		2	2	2	36	26	15	7	28	18	0	5
		1	100		2	2	2	30	20	10	2	32	20	10	8
		1	110		2	2	2	26	18	15	10	34	18	5	8
		1	111		2	2	2	36	24	15	5	34	22	10	9
		1	122		2	2	2	34	20	0	10	34	22	10	8
		1	90		2	2	2	28	24	15	10	38	22	15	11
		1	99		2	2	2	10	18	10	9	16	18	10	8
		1	110		2	2	2	28	20	10	9	30	20	5	6
		1	130		2	2	2	28	18	15	6	32	18	10	6
		1	107		2	2	2	34	24	10	5	34	18	10	8
		1	104		2	2	2	32	24	15	11	32	26	15	9
		1	114		2	2	2	12	16	10	4	30	22	0	3
		1	116		2	2	2	30	28	10	7	30	20	15	3
		1	107		2	2	2	30	22	15	4	28	16	5	5
		1	121		2	2	2	28	12	15	4	28	18	10	5
		1	110	3.3	2	2	2	26	24	10	2	28	18	5	5
		1	113		2	2	2	26	18	10	4	28	18	5	7
		1	113		2	2	2	32	22	15	8	28	16	5	8
		1	115		2	2	2	32	14	10	4	32	18	0	5
		1	109	3.47	2	2	2	30	18	10	3	30	16	10	3
		1	120		2	2	2	30	26	15	7	28	18	5	5
